# Supplementary material for: Variability of plant transcriptomic responses under stress acclimation: a review from high throughput studies
Source: Acta Biochim Pol. 2024 Oct 25;71:13585. doi: 10.3389/abp.2024.13585 (PMC11543463; doi:10.3389/abp.2024.13585)
Supplement: Supplementary file 1 [file Table1.xlsx]

## Sheet: Sheet1
Supplementary Table 1. The diversity of the plant transcriptomic response under discussed abiotic and biotic stress conditions. The tissue/ organ and the stressor identity were given in columns B and C, respectively. Important details on stress treatments (including stress and recovery conditions, if applicable) were described in column D. The experimental platform used in the study was indicated…
Species	Analysed organs/ tissues	Stress conditions	Details on stress treatments	Transcriptome analysis	General gene expression pattern	References
Arabidopsis thaliana	leaf epidermis, mesophyll and vasculature	treatment with chemical compounds (antimycin A, 3-amino-1,2,4- triazole, methyl viologen, salicylic acid) and UV	50 μM antimycin A, 10 mM 3-amino-1,2,4-triazole, 1 mM methyl viologen, 2 mM salicylic acid and water (control variant) on seedlings grown at Gamborg’s B5 Basal Salt medium, harvested after 3 h; UV treatment: 1.5 W/m2 for 20 min before plant harvest	Illumina Next-Seq500	DEG number: epidermis- 13,707, mesophyll- 12,329, vasculature- 16,422, whole leaves- 17,297; tissue-specific genes: epidermis- 643, vasculature- 3,418, mesophyll- 914; 3,793 DEGs across all tisuues and treatments: epidermis- highest DEG number, mesophyll- lowest DEG number; diverse number of affected genes between treatments, e.g. antimycin A (mesophyll: 579, vasculature: 521, epidermis: 389 DEGs…	Berkowitz et al.., 2021
	leaves	UV-B, low temperature	cold stress at 4oC growth chamber; UV-B treatment: plants illuminated with normal white light (200 μmol·m−2·s−1 cool white fluorescent tube) supplemented with 5.2 μmol·m−2·s−1 UV-B (290–320 nm); plants treated 1 h after starting of illumination (dawn simulation) and 5 h later; control variant grown at 200 μmol·m−2·s−1, 16 h/ 8 h [D/N] at 22oC	Illumina HiSeq™ X Ten	UV-B treatment: 2,214 DEGs (1,181 U, 1,033 D); cold: 3.971 DEGs (2,060 U, 1,911 D)	Dong et al., 2023
Pachycladon cheesemanii	leaves	UV-B, low temperature		Illumina HiSeq™ X Ten	UV-B treatment: 1,242 DEGs (1,005 U, 237 D); cold: 3.690 DEGs (2,509 U, 1,181 D)
Lactuca sativa	leaves	UV	UV-B doses: 0 (control), 20, 60, 100, 140, 180, 220, and 260 mW·m−2 for a 2 h exposure; total irradiation of 0 (control), 1.44, 4.32, 7.20, 10.08, 12.96, 15.84, and 18.72 kJ·m−2·d−1; plants assayed for ascorbate content and growth after 20 days	Illumina NovaSeq 6000	U1 (medium dose of UV-B): 1,402 DEGs (629 U, 773 D) ; U2 (high dose of UV-B): 519 DEGs (196 U, 323 D); 809 overlapped DEGs (351 U, 458 D)	Zhou et al., 2023
Vaccinium corymbosum	callus	UV	UV-B (311 nm) applied on calli at height of ca. 10 cm; calli harvested right before (0 h, control variant) and after treatment of 1, 3, 6, 12, and 24 h of UV-B	Illumina HiSeq™ 2500	16,899 DEGs between different treatments; 806 DEGs across all tested variants; 0 h vs 1 h: 2,706 DEGs (2,428 U, 278 D); 0 h vs 3 h: 8,034 DEGs (5,243 U, 2,791 D); 0 h vs 6 h: 7,676 DEGs (4,120 U, 3,566 D); 0 h vs 12 h: 10,146 DEGs (4,661 U, 5,485 D); 0 h vs 24 h: 10,718 DEGs (4,624 U, 6,094 D)	Song et al., 2022
Panax ginseng	leaves	UV (high light)	high light treatment: 800 μmol·m−2· s−1 light intensity on a 16 h photoperiod; after an 8 h dark, high light-treated plants placed under 200 μmol·m−2·s−1 light intensity for 16 h recovery; control variant grown at 200 μmol·m−2·s−1 light intensity	Illumina HiSeq™ 2000	136,188 assembled and 29,184 representative transcripts detected; 438 highly expressed DEGs (326 U, 114 D) in high light stress; stress recovery also studied- among 190 U DEGs under high light stress, 173 DEGs D after high light recovery; among 99 D DEGs under high light stress, 90 DEGs U after the recovery	Jung et al., 2020
Polygonum cuspidatum	leaves	UV-C	leaf abaxial surfaces exposed for 10 min to 6 W/m2 UV-C irradiation at 6 h and 12 h; samples at 0 h (before UV-C treatment, control), 6 h and 12 h after the start of irradiation	Illumina HiSeq™ 2000	165,013 unigenes identified, 98 unigenes mapped to resveratrol biogenesis pathway; three variants (control, 6 h-long treatment, 12 h-long treatment); after 6 h treatment- 38,985 DEGs (17,859 U, 21,126 D); after 12 h treatment- 32,312 DEGs (14,416 U, 17,896 D); in total- 45,222 DEGs affected by UV-C; 26,075 DEGs constantly conserved after both treatments	Liu et al., 2019
Glycyrrhiza uralensis	leaves	UV-B	UV-B at 0.024 W/m2 for 0 (control), 6, 12, 24, 48, and 96 h (for RNA-seq); afterwards recovery in control conditions	Illumina HiSeq™ 4000	a total of 138, 342, 347, 338, and 370 DEGs related to amino acid metabolism in leaves for 6, 12, 24, 48, and 96 h-long irradiation, respectively; 18 DEGs involved in phenylpropanoid and flavonoid biosynthesis	Zhang et al., 2018
Arabidopsis thaliana (six accessions tested)	leaves	mild drought	soil water content kept constant until 10 day after sowing, after which it was lowered daily to target 0.7 g water g-1 dry soil for the mild-drought-treated plants; control variants- 2.2 g water g-1 dry soil	Illumina HiSeq™2000	17,230 DEGs (8,184 U, 9,046 D); 265 genes affected in at least one of six accessions (60 accession-specific genes); 359 genes expressed on average over all accessions tested (including 354 common drought genes); in total, 439 DEGs in mild drought	Clauw et al., 2015; Benny et al., 2019 (meta-analysis)
Arabidopsis thaliana	leaves	drought and cold stress	metaanalysis of various studies (29 series, comprising of 241 and 149 Affymetrix A.thaliana arrays related to drought and cold treatments, respectively): e.g. cold stress: plants treated at 0oC for 3 h, 6 h, 24 h prior to harvesting; 5oC, 6 h for plant cultures grown during the light phase of growth; 4oC for 4 days; 4oC for 1 h, 12 h, 24 h, and 7 days; 4°C under dim illumination (40 μmol·m−2·s−1)…	NCBI Gene Expression Omnibus, EBI ArrayExpress Archive	in total, 6,120 DEGs (4,475 unique for this analysis) for drought treatment and 7,079 (1,801 unique for this analysis) for cold stress (vs. control variants); 52% DEGs U and 48% D in drought, 48% DEGs U and 52% D	Sharma et al., 2018 (meta-analysis)
Craterostigma plantagineum	leaves	drought and rehydration	for dehydration, untreated plants gradually dried until partial dehydration (3–4 days) or complete desiccation (15 days); desiccated plants rehydrated by submerging in water for 24 h, then leaves collected for 24 h rehydrated samples; for 48 h rehydrated samples, plants removed from the water after 24 h and kept under control conditions before leaf sampling; control variants grown - 60% relative …	Illumina HiSeq™	7,348 DEGs in response to dehydration and rehydration	Xu et al., 2021
Triticum aestivum (cv. 'C306'- drought-resistant; cv. 'WL711'- drought-sensitive)	leaves	drought	drought by stopping water for 30 days; control variant well-watered	Affymetrix GeneChip® Wheat Genome Array	DEG pattern: drought-treated plants: 3,372 genes; control: 3,478 genes	Kumar et al., 2018
Oryza sativa (two cultivars with contrasting susceptibility to drought)	leaves and roots	drought	terminal (deep) drought treatment by withholding irrigation for 4–5 days just before panicle initiation; after 75% reduction in soil moisture content and wilting of leaves (relative water content of leaf ca. 58%), leaf (younger leaves, excluding the flag leaf) and root tissue samples were collected; control variant well-watered	Illumina (PE 150 bp)	'Nagina 22' (drought-tolerant) genotype: leaves- 6,077 (2,869 U, 3,208 D) DEGs; roots- 4,204 (1,963 U, 2,241 D) DEGs; 'IR-64' (drought-sensitive) genotype: leaves- 10,050 (1,634 U, 8,416 D) DEGs; roots- 5,715 (2,557 U, 3,158 D) DEGs; 2,682 DEGs exclusively U in N-22 leaves, 1,447 DEGs exclusively U in IR-64 leaves under drought; 7,198 DEGs exclusively D in IR-6 leaves, 1,990 DEGs exclusively D in…	Tyagi et al., 2023
Cicer arietinum	roots	drought	drought induced by 20% PEG 6000 in Hoagland medium for 7 days acting on 7-day-old seedlings; control variant- material grown on Hoagland medium without PEG	Illumina HiSeq™ 2000	1,624 DEGs (97 genes with common expression pattern across all variants tested)	Kumar et al., 2019
Phoebe bournei	leaves	drought	drought induced by withhelding water for 0 (control), 15, 30, and 45 days among 2-year-old seedlings	Illumina Novaseq 6000	in total 365,977 annotated unigenes; 13,274, 15,648, and 9,949 DEGs in 15 d-long, 30 d-long, and 45 d-long drought, respectively (4,425 DEGs common across all treatments); U genes prevail at 30 and 45 d-long drought	Li et al., 2022
Ipomoea batatas	roots	drought	drought-tolerant genotype; roots of plant cultures grown on Murashige and Skoog medium and soaked in 30% PEG 6000 for 0 (control), 1, 3, 6, 12, and 24 h	Illumina HiSeq™ 2500	11,359 DEGs (7,666 U, 3,693 D); overall 73,636 unigenes identified	Zhu et al., 2019
Brassica napus	leaves	drought	three drought levels on seedlings at the four-to-five-leaf stage: low drought (50% relative water content), moderate drought (40% relative water content), and severe drought (30% relative water content); control variant- 80% relative water content	Novogene Bioinformatics Institute (Novogene, Beijing, China)	1,845 DEGs (795 U, 1,050 D)	Fang et al., 2022
Vitis vinifera cv. 'Shine Muscat'	leaves	drought	drought induced by withhelding water for 10 days; afterwards ALA (or water as control) treatment every additional three days: both leaf sides, 50 mg·l-1; control variant watered daily; leaves collected at 0, 2, 4, 6, 8, 10, 12, 14, and 16 days after treatment	Illumina HiSeq™4000	6,326 DEGs in drought; 5,790 DEGs in drought + 5-aminolevulinic acid treatment	Yang et al., 2023
Dendrobium sinense	leaves and pseudo-bulbs	drought	three drought levels for 7 days: low drought (relative humidity ≥ 95%), mild drought (relative humidity 45- 50%), severe drought (relative humidity ≤ 5%), control variants grown 25oC, relative humidity ≥ 95%	PacBio Sequel (PN 100-092-800-03)	in total 72,797 unigenes with a mean length of 2,486 bp identified; three variants: group A (relative humidity >95%), group B (45- 50% relative humidity), group C (RH<5%), 622 DEGs in drought; 7 DEGs involved in interaction network; A vs. B groups: 374 DEGs (151 U, 223 D); A vs. C groups: 130 DEGs (53 U, 77 D); B vs. C groups: 256 DEGs (129 U, 127 D)	Zhang et al.., 2021
Dendrobium catenatum, Dendrobium. loddigesii Dendrobium fimbriatum	leaves	drought	drought induced by withelding water for at least 21 days; plants subjected to drought were grown at 250–350 μmol·m−2·s−1, 55%/ 75% [D/N] humidity, 12 h/ 12 h [D/N] photoperiod; control variants (watered daily) grown at 250–350 μmol·m−2·s−1 PPFD, 55%/ 75% [D/N] of relative humidity, 12 h/ 12 h [D/N] photoperiod, and 28oC/ 18oC [D/N]	libraries generated by NEBNext UltraTM RNA Library Prep Kit, Illumina seq	in general 24,867 genes identified, 1,745 new genes, 964 functionally annotated new genes. D. catenatum - 634 DEGs (285 U, 349 D); D. loddigesii - 2,002 DEGs (1,380 U, 622 D); D. fimbriatum - 2,025 DEGs (1,052 U, 1,153 D)	Xia et al., 2024
Artemisia annua	leaves	drought, salinity, low temperature (cold), waterlogging	salinity: plants irrigated with 100 ml of 100 mM NaCl continuously for 10 days and then on every third day during 2 months; drought: 34% relative humidity of water holding capacity of the soil during 2 months; cold: 4°C for 2 months with appropriate illumination; waterlogging: plants immersed in water such that the water level was 2–2.5 inches above the soil level throughout the stress period and…	Illumina NextSeq 500	in total, 101,995 transcripts for control and salt stress, 99,283 transcripts for control and cold stress, 105,165 transcripts for control and drought stress and 108,903 transcripts for control and water-logging stress; salinity- 3,216 DEGs (1,387 U, 1,829 D); cold- 2,623 DEGs (1,320 U, 1,303 D); drought- 3,944 DEGs (2,297 U, 1,647 D); water-logging- 4,160 DEGs (1,862 U, 2,298 D); at least 41 U a…	Vashisth et al., 2018
Medicago falcata	seedlings	drought, salinity, low temperature (cold)	cold: plantlets incubated at 0°C for 6 h, 8 h, and 10 h under dim light (0.7-0.8 μmol·m−2·s−1); drought : water cessation for 10, 12, and 14 days under dim light; salinity: plants irrigated with 100 mM, 150 mM, and 200 mM NaCl for 10 days under dim light; control variants grown at 24°C under a 14-h photoperiod were used for abiotic stress treatments (14 h photoperiod, 60 μmol photons·m−2·s−1, 22°…	Illumina HiSeq™ 2000	52,725 active transcriptionally genes; almost 4,460 DEGs in response to 2h-long water deficiency; 6,363 DEGs in response to at least one treatment (3,915 U, 2,448 D); drought- 4,442 transcripts (2,806 U, 1,636 D), cold- 2,252 transcripts (1,123 U, 1,129 D), salinity- 2,320 transcripts (1,533 U, 787 D)	Miao et al., 2015
Glycine max	roots	drought	metaanalysis of results from various soybean studies; drought conditions: 1. 0, 2, and 10 h dehydration and 0.5 and 2-h rehydration; 2. 0, 1, 6 and 12 h; 3. 0, 25, 50, 75, 100, 125 and 150 min.; 4. 0, 4, 8, 12, 16 and 20 h; 5. 0, 6, 12, and 24 h; 6. 0, 0.5, 1, 2, 3 and 5 h; 7. 7 days; 8. drought to soil humidity < 20%; 9. 1, 3, 6, 8, 12, 24, 28, and 32 h; 10. 0, 25, 50, 125, and 150 min.	Transcriptogramer analysis	ordered list- 20,317 genes, 62,537 RNA-seq entries; for comparisons, 1,619 (1 h-long drought), 1,084 (6 h-long drought), and 895 (12 h-long drought) genes; in total 274 DEGs analysed	De Oliveira‑Busatto et al., 2022 - metaanalysis of the following studies (listed below): 1. Chen et al., 2013, 2. Belamkar et al., 2014, 3. Arraes et al., 2015, 4. Rodrigues et al., 2015, 5. Shin et al., 2015, 6. Tripathi et al., 2016, 7. Chen et al., 2016, 8. Xu et al., 2018, 9. Wang et al., 2018, 10. Reis et al., 2020
Hordeum vulgare	flag leaves	drought, elevated temperature (heat)	drought: soil moisture at 20% field water capacity (FWC) and temperature as in control conditions; heat: 30°/ 20°C [D/N] and optimal soil moisture; drought+heat: 30°/20°C [D/N] and 20% FWC; control variants grown at 14°C/ 8°C and 12 h/ 12 h [D/N] photoperiod for one month and next at 22°/ 16°C and 16 h/ 8 h [D/N] photoperiod until the end of the vegetation season under optimal soil moisture (>70%…	Illumina NovaSeq6000	drought: 1,989 DEGs (454 stress-specific DEGs) in flag leaves (3 stages) and in two timepoints; heat: 212 DEGs (65 stress-specific DEGs) in flag leaves (3 stages) and in two timepoints; double treatment (drought + heat): 1,924 DEGs (365 treatment-specific) in flag leaves (3 stages) and in two timepoints	Mikołajczak et al., 2023
Hordeum vulgare (two genotypes with contrasting stress tolerance)	flag leaves and heads	drought, elevated temperature (heat)	5-day-stress treatments; drought: plants were given approximately 18% of the amount of water required for achieving field capacity; heat: illumination from 4:00 through 20:00 h. Heat stress starting at a baseline temperature of 22oC and increased by 1oC every 15 min. up to 36oC; plants manually irrigated in heat stress; drought+heat: for 4 days, conditions for each stressor as above; control vari…	QuantSeq to generate 144 next-generation sequencing libraries, protocol from University of Idaho sequencing facility	'Golden Promise' genotype (stress-sensitive): HEAT-1 day, flag leaves 1,361 DEGs (623 U, 738 D); heads 2,130 DEGs (667 U, 1,463 D); HEAT-5 days, flag leaves 7 DEGs (7 U, 0 D); heads 296 DEGs (101 U, 195 D); DROUGHT- 1 day, flag leaves 36 DEGs (30 U, 6 D); heads 32 DEGs (30 U, 2 D); DROUGHT- 5 days, flag leaves 4,650 DEGs (1,767 U, 2,883 D); heads 2,557 DEGs (859 U, 1,698 D); HEAT+DROUGHT- 1 day, …	Mahalingam et al., 2022, stress conditions from Mahalingam and Bregitzer, 2019
Lolium temulentum	leaves	drought, elevated temperature (heat)	heat: gradually from 23 to 40oC [increase by 1oC per 30 min.] for 13 h; drought: 20% of relative humidity for 13 h; control- untreated plants; plant material grown at 14 h/ 10 h [D/N] photoperiod and 23oC/ 18oC [D/N] for 4–5 weeks until the 3-tiller stage	Illumina HiSeq 3000	double treatment (drought + heat): 37,255 DEGs (20,221 unique U DEGs, 17,034 unique D DEGs)	Martin et al., 2021
Brachypodium distachyon	leaves	elevated temperature (heat)	heat: 42oC for 1 and 3 h; control variants grown at 26oC/ 22oC [D/N] with a photoperiod of 16 h/ 8 h [D/N]	Ion Torrent Ion PITM chip	6,609 DEGs across all variants; seedling leaves: 3,524 DEGs (1,459 U, 2,065 D), heading-stage leaves: 3,787 DEGs (2,154 U, 1,633 D), inflorescences: 2,081 DEGs (1,465 U, 616 D)	Chen and Li, 2017
Rhazya stricta	apical and mature leaves	elevated temperature (heat)	temperature tested in the field: 27.4, 42.4, 42.2, 40.0 and 33.5oC; samples taken at the morning (immediately after sunrise), midday and dusk (immediately after sunset)	Genome Analysis Centre (Norwich, UK)	2,507 DEGs from apical leaves; 4,853 DEGs from mature leaves	Obaid et al., 2016
Oryza sativa	preexisted leaves	elevated temperature (heat)	material grown hydroponically; heat: 40oC/ 35oC [D/N]; control variants: 30oC/ 25oC [D/N]; leaves harvested after 2, 6, and 24 h	Illumina HiSeq™1500	in total, 1,337 DEGs U and 1,446 DEGs D; under hot conditions, 1,818 DEGs after 2 h and 1,465 DEGs after 6 h after thermal transfer; heat associated U DEGs: 2 h- 858 genes; 6 h- 685 genes (206 DEGs overlapped); heat associated D DEGs: 2 h- 960 genes; 6 h- 780 genes (294 DEGs overlapped); at least 19,308 genes analysed in total	Rashid et al., 2020
Arabidopsis thaliana	leaves	elevated temperature (heat), salinity, osmotic stress	heat: 35oC treatment for 4 h before sampling; salinity: 150 mM NaCl treatment through 16 h before sampling; osmotic stress: 200 mM mannitol treatment through 16 h before sampling; double stress (salinity and mannitol): paralell treatment with 150 mM NaCl and 200 mM mannitol; double stress (heat+ mannitol or heat + NaCl): plants treated with NaCl or mannitol and moved after 12 h to 35oC for an ext…	Illumina HiSeq™ 2500	3,529 DEGs from at least single treatment; heat stress: 1,804 DEGs (1,107 U, 697 D), osmotic stress: 320 DEGs (229 U, 91 D), salt stress: 86 DEGs (63 U, 23 D), triple treatment (heat + osmotic stress + salinity): 2,293 DEGs (1,222 U, 1,071 D)	Sewelam et al., 2020
Arabidopsis thaliana	leaves	elevated temperature (heat), salinity	heat: plants incubated at 44°C for 1 h; salinity: plants watered 150 mM NaCl in nutrient solution, 15-17 days; control variants grown at 21°C, 12 h/ 12 h [D/N] photoperiod, illumination of 100 μmol·m-2·s-1, and relative humidity of 70%	Illumina HiSeq™2000	heat stress: 8,851 DEGs (3,981 U, 4,870 D), salinity: 958 DEGs (164 U, 794 D), double treatment (heat + salinity): 8,984 DEGs (4,009 U, 4,975 D)	Suzuki et al., 2016
Triticum durum	flag leaves	elevated temperature (heat), elevated CO2	field experiment; plants received a total of 255 mm from sowing to ear emergence (when flag leaves were harvested); elevated CO2 set to 700 μmol·mol−1 in a special chamber; heat at 4oC higher than ambient temoperature in a special chamber; control variants at ambient CO2 concentration at 370 μmol·mol−1 and ambient temperature	Illumina HiSeq™ 2000	1,051 DEGs detected at least single treatment; elevated CO2: 675 DEGs (210 U, 465 D), heat stress: 688 DEGs (19 U, 669 D), double treatment (elevated CO2 + heat): 330 DEGs (36 U, 294 D); almost 60,209 transcripts identified, of which 29% transcripts specifically responded to heat	Vicente et al., 2019
Chrysanthemum	leaves	elevated temperature (heat)	heat: 40oC/ 30oC [D/N] initially up to 6 days, 24 h for RNA-seq; melatonin: 200 mM initial treatment every other day for 6 days (in total at leat 10 ml of melatonin solution per plant), for RNA-seq only 24 h-long melatonin treatment combined with heat treatment; control variants grown at 25oC/ 15oC [D/N], 16 h/ 8 h [D/N] photoperiod and 70% relative humidity and sprayed with water	DNBSEQ platform	33,497 DEGs (16,235 U, 17,262 D) in heat stress; 36,740 DEGs (17,955 U, 18,785 D) in heat combined with melatonin treatment	Xing et al., 2021
Solanum lycopersicum, two genotypes with contrasting heat tolerance	microspores	elevated temperature (heat)	short heat stress: 43–45oC for 2 h, plants watered every hour; control variant grown at greenhauses at 26oC/ 22oC [D/N], day length of 13–14 h, and under natural illumination	Affymetrix Tomato Genome Array	104 U DEGs	Frank et al., 2009
Glycine max	root hairs, stripped roots	elevated temperature (heat)	heat: 40oC at 0 (control), 3, 6, 12, and 24 h; control variant 3-day-long grown at at 25oC, at agar plates	Illumina HiSeq™ 2000	9,246 DEGs (4,087 U, 5,159 D) in root hairs from all stress timepoints (e.g. 3 h-long heat stress: 3,126 DEGs: 1,447 U, 1,679 D); 14,681 DEGs (7,084 U, 7,597 D) in stripped roots from all stress timepoints (e.g. 6 h-long stress: 4,484 DEGs (2,210 U, 2,274 D); 46,366 soybean genes expressed in all variants, as well as on average 1,849 and 3,091 DEGs in heated root hairs and stripped roots per give…	Valdés-López et al., 2016
Camellia sinensis, FWH’, ‘FWM’, and ‘FWS’ varieties derived from a heat-sensitive ‘Wuniuzao’ and a heat-tolerant ‘Fudingdabaicha' genotypes	leaves	elevated temperature (heat)	field experiment; heat stress at 35oC for 49 days (the average high temperature 34.7oC); control variant grown under natural environmental conditions	Illumina HiSeq™ 2500	in total 33, 973 genes identified and annotated; heat-regulated DEGs- FWH vs FWM: 4,807 DEGs (2,476 U, 2,331 D); FWH vs FWS: 2,890 DEGs (1,455 U, 1,435 D); FWM vs FWS: 4,513 DEGs (2,371 U, 2,142 D)	Huang et al., 2014
Agropyron mongolicum	buds	low temperature (cold)	plant material grown at the Inner Mongolia Agricultural University of China; tiller buds collected at different time points (5 October 2014, 1 November 2014, 31 January 2015, and 16 March 2015)	Illumina HiSeq™ 2000	57,903 DEGs; 191,204 unigenes detected and categorized into 25 functional groups	Du et al., 2017
Vitis amurensis	leaves	low temperature (cold)	cold: 0oC and constant light (ca. 100 μmol·m−2·s−1) for 0 (control), 3, 12, and 48 h (leaf harvest); control variant grown at 25oC under natural photoperiod	Illumina GA-II	6,850 DEGs (3,676 U, 3,174 D)	Xu et al., 2014
Triticum aestivum	roots, stems	low temperature (cold)	stress to imbibed seeds; cold: 4°C for 1 to 3 days, seeds on filter paper containing 0.1% Hyponex in the dark	microarrays	13 wheat genes specifically associated with low temperature response	Naydenov et al., 2010
Arabidopsis thaliana	seedlings	low temperature (cold)	cold: 4oC for 0 h (control), 6 h, 24 h, 3 week, and 6 week-old plants; plant material grown at 8 h/ 16 days [D/N], full-spectrum white fluorescent light with 30 μmol·m−2·s−1	Illumina NovaSeq 6000	cold treatment at 6 and 24 hours, 3 and 6 weeks (four timepoints); long ncRNA identified; in total, 7,623 DEGs with temporal alterations (247 differentially expressed long ncRNAs, 3,621 differentially alternative spliced genes, 739 cold-regulated TFs): 2,065 DEGs for 6 h-long, 1,511 DEGs for 24 h-long treatments (vs. control variants), and 3,324 DEGs in 3 week-long, 3,832 DEGs in 6 week-long trea…	Liu et al., 2022
Arabidopsis thaliana	seedlings	low temperature (cold)	cold: 4oC between 1 and 4 days, samples taken every 3 h (almost 26 timepoints tested); control variants grown at 20oC, 55% relative humidity, 12 h/ 12 h [D/N], and illumination of 150 μE·m−2·s−1	Illumina HiSeq™ 2500	7,302 DEGs (3,519 U, 3,783 D) and 2,442 differentially alternatively spliced genes (795 genes belonging to DEG pool, 1,647 not DEGs), in total; 3,573 DEGs and 1,440 differentially alternatively spliced genes common to first and fourth day after transfer of plant material to 4 degrees	Calixto et al., 2018
Arabidopsis thaliana, Manihot esculenta	seedlings	low temperature (cold)	cold: 4oC for 0 h (control), 6 h, 12 h, 24 h, 48 h and 72 h; plant material grown in MS medium in greenhouse at 16 h/ 8 h [D/N], at 26 ± 2oC	Illumina HiSeq™ 2500	MeTCP4 initially D after 12–24 h of cold treatment, and U after 48 h of treatment; MeTCP3a was U by cold stress after 6 h, but then D after prolonged cold treatment (Manihot data); MeTCP4-overexpressing Arabidopsis plants vs. WT Arabidopsis plants: 797 MeTCP4-responsive DEGs in cold stress, 1,341 MeTCP4-responsive DEGs in control	Cheng et al., 2019
Lavandula angustifolia	leaves	low temperature (cold)	cold treatment initialized from 20oC to about 10oC and 0oC with a rate of 2oC/ h; stress duration- 24 h; control variants grown at photoperiod 12 h/ 12 h [D/N] and 20oC	Illumina HiSeq™ 2500	three temperature gradients (20, 10 and 0oC) tested; in total, 369,926,733 assembled transcripts; 81,017 unigenes compared with functional databases	Li et al., 2023
Brassica rapa cv. 'Longyou-7' (cold-tolerant), 'Lenox' (cold-sensitive)	leaves	low temperature (cold)	cold: 4oC for 3 h, 24 h, and recovery at 22oC for subsequent 24 h; control variants grown at 22oC under 16 h/ 8 h [D/N] photoperiod	Illumina HiSeq™ X Ten	four tested variants (control, 3 h- or 24 h-long cold treatment, cold recovery for 24 h); in total, 10,251 ('Longyou-7') and 10,972 ('Lenox') DEGs identified; 'Longyou-7': 3 h-long cold: 54 DEGs (49 U, 6 D), 24 h-long cold: 127 DEGs (86 U, 41 D), cold recovery: 85 DEGs (69 U, 16 D); 'Lenox': 3 h-long cold: 103 DEGs (72 U, 31 D), 24 h-long cold: 179 DEGs (109 U, 70 D), cold recovery: 111 DEGs (48 …	Ma et al., 2019
Solanum lycopersicon	leaves	biotic stress: Clavibacter michiganensis infection	C. m. used for inoculation of cotyledons of 10-day-old seedlings (grown at 16 h/ 8 h [D/N] photoperiod and 25oC), transcriptome assayed at 1, 3 and 6 dpi	Illumina NextSeq500	9,087 DEGs across all tested variants; 1,788 U, 540 D after infection	Yokotani et al., 2021
Cucurbita moschata	leaves	biotic stress: Blumeria graminis infection	conidia spores sprayed over leaves when plants developed 3–4 fully expanded leaves (4-week-old plants); control variant sprayed with water; samples taken at 0 (control), 3, 6, 9, 12, 24, 48 and 72 hpi; plant material grown at 28oC/ 18oC [D/N], 15 h-long photoperiod, and 5500 lux light intensity for 4 weeks before pathogen inoculation	Illumina HiSeq™ 2000	24 h and 48 h post infection variants; 7,638 DEGs in all tested variants; after 48 h vs 24 h post infection- 1,429 DEGs (464 U, 965 D)	Guo et al., 2018
Triticum aestivum	leaves	biotic stress: Blumeria graminis and Puccinia striiformis infection	inoculation with fungal conidia of 7-day-old seedlings; leaves harvested 0 (control), 1, 2, and 3 dpi; plants material grown at 18oC under a 16 h /8 h [D/N] photoperiod	Illumina HiSeq™ 2000, EST library	10,583 DEGs across all tested variants; B. graminis infection: S1 variant- 4,549 DEGs (2,771 U, 1,778 D); S2 variant- 5,275 DEGs (1,548 U, 3,727 D); S3 variant- 5,519 DEGs (1,712 U, 3,807 D); P. striiformis infection: P1 variant- 2,208 DEGs (900 U, 1,308 D); P2 variant- 991 DEGs (324 U, 667 D); P3 variant- 1,065 DEGs (326 U, 739 D); in total, 186,632 unigenes detected	Zhang et al., 2014
Zea mays	silk	biotic stress: Fusarium graminearum, Ustilago maydis, Fusarium verticillioides, Trichoderma atroviride infection	analysis of transcriptomic data from PRJNA13048 (https://www.ncbi.nlm.nih.gov/bioproject/PRJEB13048) and PRJNA382306 (https://www.ncbi.nlm.nih.gov/bioproject/ PRJNA362306) BioProject accessions	Illumina HiSeq™ 1000, HiSeq™ 1500	treatment vs control A: F. graminearum 10,684 DEGs (5,017 U, 5,667 D), U. maydis 6,917 DEGs (3,067 U, 3,850 D), F. verticillioides 5,020 DEGs (2,392 U, 2,628 D), T. atroviride 5,344 DEGs (2,410 U, 2,934 D)	Kumar et al., 2022;
					treatment vs control B: F. graminearum 12,601 DEGs (6,230 U, 6,371 D), U. maydis 10,196 DEGs (5,060 U, 5,136 D), F. verticillioides 2,238 DEGs (1,210 U, 1,028 D), T. atroviride 543 DEGs (287 U, 256 D)
Solanum lycopersicum ('IBL2353' cultivar - resistant, 'Ohio88119' cultivar susceptible to Clavibacter michiganesis)	leaves	biotic stress: Clavibacter michiganesis infection	bacterial inoculation of tomato seedlings at 5–6 true leaf stages; stem bases with a cotyledonary nodes were inoculated; mock inoculation with 10 mM MgSO4·7H2O solution; samples harvested at 0 (control), 12, and 24 hpi; plant material grown at 6 h/ 8 h [D/N] photoperiod and 25 ± 1oC	Illumina NovaSeq 6000	infection-resistant cultivar: 12 h- post-infection- 5,246 DEGs (2,466 U, 2,780 D genes), 24 h- post-infection- 2,351 DEGs (978 U, 1,373 D); infection-sensitive cultivar: 12 h- post-infection- 4,542 DEGs (2,020 U, 2,522 D genes), 24 h- post-infection- 1,813 DEGs (767 U, 1,046 D); at least 215 DEGs U and 362 DEGs D in all stress variants in both genotypes	Deng et al., 2023
Oryza indica	leaves	biotic stress: Xanthomonas oryzaena infection	bacterial inoculation by clipping; samples harvested at 6 and 120 hpi; plant material grown at 15 h / 9 h [D/N] at 28 ± 2oC	22K custom oligo DNA microarrays	3,071 DEGs (1,450 U, 1,621 D)	Kottapalli et al., 2007
Oryza sativa ssp. indica (two cultivars with contrasting susceptibility to Xanthomonas oryzaena infection)	leaves	biotic stress: Xanthomonas oryzaena infection	rice leaves at the booting stage inoculated with bacterial suspension by leaf pricking; water used as a control, and the leaf lesion length was measured approximately 2 weeks after inoculation; leaves harvested 12 and 24 hpi	Illumina HiSeq™ 4000, BGISEQ-500 platform	infection-resistant cultivar: 12 h post infection- 1,671 DEGs (372 U, 1,299 D genes), 24 h post infection- 1,676 DEGs (435 U, 1,241 D); infection-sensitive cultivar: 12 h post infection- 6,219 DEGs (1,933 U, 4,286 D), 24 h post infection- 1,566 affected genes (284 U, 1,282 D)	Lu et al., 2020
Arabidopsis thaliana	leaves	biotic stress: (1) Botrytis cinerea infection; (2) Pieris rapae herbivory; drought stress	P. rapae: after starving for 1 h, first-instar larvae were placed on Arabidopsis leaves using a fine paint brush; B. cinerea: after 3 h incubation period, spores used for inoculation by applying four 5 ml droplets per Arabidopsis leaf (for RNA-seq); P. rapae + B. cinerea double treatment: P. rapae treatment started 1 day prior to B. cinerea inoculation by placing a single P. rapae larvae on leaf …	Illumina HiSeq™ 2000	expression patterns tested after 6, 12, 18 and 24 h -long biotic stress and 5 , 6, 7 and 7+1 day-long drought; the total number of unique DEGs (DEG core set) per single stress over all time: B. cinerea infection: 2,076 DEGs; P. rapae herbivory: 3,952 DEGs; drought treatment: 4,032 DEGs (for the first three time points, plus 482 additional unique DEGs for the 1 day after re-watering); in total 7,3…	Coolen et al., 2016
Arabidopsis thaliana	leaves	biotic stress: cabbage leaf curl virus (CaLCuV) infection	treatment: 5-week-old, soil-grown plants infected in the apex by syringe inoculation of Agrobacterium tumefaciens carrying plasmids with partial tandem copies of CaLCuV A and B DNA, respectively; 12 plants inoculated with CaLCuV, while six mock inoculated (using the same Agrobacterium strain transformed with pNSB690) per tray; tray was with a clear plastic lid for 4 d and then uncovered for the r…	Affymetrix ATH1 GeneChip microarrays	5,365 DEGs (infected plants vs control plants): 3,004 U, 2,361 D; ATH1 results confirmed for 34 of the 36 genes examined; 267 and 107 DEGs overlapped with turnip mosaic virus and cucumber mosaic virus-Y infection profiles, respectively; 72 and 77 DEGs with opposite expression in turnip mosaic virus and cucumber mosaic virus-Y infection profiles, respectively	Ascencio-Ibáñez et al., 2008 (conditions of infection from Shen and Hanley-Bowdoin, 2006)
Nicotiana tabacum cv. 'Xanthi NN'	leaves	biotic stress: tobacco etch potyvirus (TEV)infection	treatment: batches of 8-week-old plants inoculated with ca. 5 mg of RNA of each viral genotype by abrasion of the third true leaf; afterward, plants cultivated at 25oC under a 16 h/ 8 h [D/N] photoperiod with natural sunlight (to a minimum light intensity of PAR 50 mmol/m2/s); leaves harvested at 8 dpi (in case of AS13 genotype, leaves collected at 15 dpi)	Gene Expression 4 x 44 K microarray (species-specific)	seven TEV genotypes used (WT, PC48, PC55, PC95, CLA11, CLA2, AS13); 4 genotypes resulted in etch appearance; 2 genotypes produced mild etches, single genotype produced chlorotic spots; DEGs (treatment vs mock) for each genotype: WT: 4,264 DEGs (2,076 U, 2,188 D), PC48: 3,752 DEGs (1,819 U, 1,933 D), PC55: 4,555 DEGs (2,142 U, 2,413 D), PC95: 4,956 DEGs (2,256 U, 2,700 D), CLA11: 5,505 DEGs (2,696…	Cervera et al., 2018
Arabidopsis thaliana, Camelina sativa cv. 'Celine'	leaves	biotic stress: cauliflower mosaic virus (CaCV) or turnip yellows virus (TuYV) infection; plants infested with the aphid Myzus persicae	infection with aphids: 2-week-old Arabidopsis plants or inoculated with 3 to 5 wingless M. persicae aphids that had been allowed a 24 h acquisition access period on A. thaliana Col-0 infected with TuYV or CaMV or on healthy A. thaliana Col-0; aphids manually removed after a 48 h-long inoculation; after eighteen days of postinoculation (dpi), 25 to 30 5-day-old nonviruliferous aphids were placed f…	Illumina NovaSeq SP-200 platform	DEGs (virus treatment vs mock) for each plant species: Arabidopsis: TuYV vs mock: 1,278 DEGs (846 U, 432 D)- 5% of total genes, CaMV vs mock: 11,836 DEGs (5,942 U, 5,894 D)- 43% of total genes; Camelina: TuYV vs mock: 9,436 DEGs (5,767 U, 3,669 D)-11 % of total genes, CaMV vs mock: 36,655 DEGs (18,027 U, 18,628 D)- 41% of total genes; 956 DEGs and ca. 6,700 DEGs common for both viruses in Arabido…	Chesnais et al., 2022
Prunus persica cultivars: 'Jangtaek' (JT), 'Mibaek' (MB), 'Cheongjung' (CJ), 'Cheonghong' (CH), 'Janghowon' (JH), 'Baekcheon' (BC)	leaves	biotic stress: Betaflexiviridae, Tymoviridae and two viroids in metatranscriptomic analyses	peach cultivars grown in an orchard in Hoengseong, Korea; leaf samples were harvested from a single plant for individual peach cultivar; plant material did not show any visible viral disease symptoms; viral disease symptoms in the selected peach plants for the years 2013–2016 were examined	Illumina TruSeq platform	apple chlorotic leaf spot virus (ACLSV; genus Trichovirus) and two viroids (HSVd, PLMVd) detected initially; number of detected transcripts varied from 110,477 (in JT) to 146,623 (in BC); number of viral contigs in the transcriptome of each cultivar: JT- 3 contigs, MB- 9 contigs, CJ- 7 contigs, CH- 10 contigs, JH- 30 contigs, BC- 33 contigs; in total- 27 contigs for Asian prunus virus (APV), 20 f…	Jo et al., 2018
Lagenaria siceraria cv. 'Pugua no. 1'	leaves	biotic stress: cucumber green mottle mosaic virus (CGMMV) infection	treatment: cotyledons infiltrated with A. tumefaciens GV3101 containing pCB301-CGMMV infectious cDNA clone; leaves harvested 12 dpi for RNA-seq; plant material grown at 14 h/ 10 h [D/N] photoperiod and 25oC	Illumina HiSeq™ 2000 platform	virus treatment vs mock: 1,929 DEGs (1,397 U, 532 D)	Li et al., 2023
Nicotiana benthamiana	leaves	biotic stress: cymbidium ringspot virus (CymRSV) infection	treatment: plants infected with CymRSV, expressing the strong RNA silencing suppressor protein p19 or with Cym19stop mutant virus; plants expressing a synthetic version of p19 VSR of CymRSV (p19syn plant) also infected	Illumina HiSeq™ 2000 platform	virus treatment vs mock: 10,116 DEGs (5747 U, 4369 D)	Medzihradszky et al., 2019
Solanum lycopersicum cv. 'Money Maker' and 'Micro-Tom'	leaves	biotic stress: pepino mosaic virus (PepMV) infection	treatment: plants treated with virus isolate PepMV-Sp13 and the agroinfective clone pBPepXL6 derived from it as initiator of PepMV infections; plant material grown at 25oC with a 16 h/ 8 h [D/N] photoperiod	Illumina NovaSeq 6000 platform	four variants: WT/mock, WT/virus-infected, gstu38 plants/mock, gstu38 plants/infected; at least 16,000 expressed genes for each variant (most of them- 15,989 DEGs- expressed in all treatments; in WT/mock 16,057 DEGs, in WT/virus-infected 16,076 DEGs (16,033 DEGs overlapping those two variants, only 24 genes specific for WT/mock and 43 genes specific for WT/infected)	Méndez‐López et al., 2023
Nicotiana benthamiana	leaves	biotic stress: grapevine fanleaf virus (GFLV) infection	mechanical inoculation: leaf tissue of N.benthamiana plants infected with one of the four GFLV strains was macerated with carborundum powder by mortar and pestle; the crude sap inoculum was rubbed onto the two primary leaves of the plants at the 6-leaf developmental stage (4 weeks post-germination), and carborundum was immediately rinsed off with water; plant material grown at 25oC and 16 h/ 8 h …	Illumina NextSeq500 platform (3'RNA-seq)	four virus strains tested; after normalization and low-count thresholds were placed, an average of 136,809 reads were attributed per sample; 61 to >60,000 and 10,000 to >400,000 viral RNA1 and RNA2 reads, respectively for GFLV-infected plants (RNA2 reads mostly abundant)	Roy et al., 2023
Solanum lycopersicum cv. 'Manduria' (Ma; resistant), 'UC82' (UC; susceptible)	leaves	biotic stress: potato virusY recombinant strain PVYc-to infection	treatment of grafted and non-grafted plants: virus plant-maintained and transferred to grafted and non-grafted plants by rubbing leaves with sap obtained from systemically infected leaves ground in 100 mM (Na2-K) phosphate buffer, pH 7.2; plants inoculated mechanically on the first leaf above the graft junction within 1 week after grafting; grafted and non-grafted plants mock-inoculated with phos…	Ion Torrent S5 System	virus treatment vs mock: non-grafted plants: UC: 91 DEGs; Ma: 2 DEGs; grafted plants: Ma/Ma: 129 DEGs; UC/UC: 189 DEGs; UC/Ma: 31 DEGs	Spanò et al., 2020 (grafting according to Spanò et al., 2015)
Oryza sativa japonica cv. 'Nipponbare'	leaves	biotic stress: rice stripe virus (RSV), Southern rice blackstreaked dwarf virus (SRBSDV)	inoculation: 2–3 instar larvae of the small brown planthopper (Laodelphax striatellus) which transmit viruses were allowed to feed on rice seedlings at the 4-leaf stage for 3 days, and then removed; inoculated plants then grown in the greenhouse for observation; for RNA-seq leaves harvested at 20 dpi; plant material grown at 28–30oC under 10 h/ 14 h [D/N] photoperiod	Illumina HiSeq™ 2000 platform	virus treatment vs mock NIP-CK: 9,766 DEGs (7,013 U, 2,753 D)- 6,869 DEGs specifically U, 2,708 DEGs specifically D; the overexpression of OsNF-YA2 protein vs NIP-CK mock plants: 6,103 DEGs (4,620 U, 1,483 D); the overexpression of OsNF-YA2 protein in the presence of virus infection vs NIP-CK mock plants: 1,725 DEGs (971 U, 754 D)- 429 DEGs specifically U, 634 DEGs specifically D	Tan et al., 2022
Solanum lycopersicum cv. 'Seokwang'	leaves	biotic stress: tomato yellow leaf curl virus (TYLCV) infection together with abiotic treatment (neutron irradiation)	seed irradiation: energetic neutrons produced by the reaction 9Be(p,n) for the proton bombardment of beryllium of energy of 40 MeV, and the current was 20 μA from the MC_50 cyclotron; seeds in each group treated by neutron bombardment for 30 or 90 min.; after irradiation, both irradiated and non-irradiated seeds grown under16 h/ 8 h [D/N] photoperiod and 24.5oC; viral infection: 5-week-old seedli…	Illumina HiSeq 2000 platform	irradiation (two timepoints of irradiation: 30 min. and 90 min. and plants grown from dried seeds D or from pre-soaked seeds S) vs WT, non-irradiated plants: 30D1: 4,672 DEGs (4,521 U, 151 D); 30D2: 4,505 DEGs (4,358 U, 147 D); 30S1: 4,470 DEGs (4,324 U, 146 D); 30S2: 4,832 DEGs (4,697 U, 135 D); 90D1: 4,847 DEGs (4,716 U, 131 D); 90D2: 4,947 DEGs (4,804 U, 143 D); 90S1: 4,778 DEGs (4,625 U, 153 …	Zhou et al., 2019
Capsicum annuum cv. 'Zunla-1'	leaves	cucumber mosaic virus (CMV) infection	inoculation: in the top three leaves of pepper 5-leaf stage plants and the infected leaves and mock treated leaves (controls) were collected at 6, 12, 24, 48, and 72 hpi; plant material grown at 25oC/ 20oC [D/N] thermal regime and 16 h/ 8 h [D/N] photoperiod	Illumina HiSeq™ 2500 platform, Iso-seq PacBio RS II single-molecule real-time (SMRT) sequencing	virus treatment vs mock at 5 timepoints: 6 h post-infection: 737 DEGs (281 U, 456 D); 12 h post-infection: 544 DEGs (290 U, 254 D); 24 h post-infection: 618 DEGs (347 U, 271 D); 48 h post-infection: 872 DEGs (561 U, 311 D); 72 h post-infection: 1,250 DEGs (649 U, 601 D); DEG count specific for a given treatment: comparison of 6 h, 12 h and 24 h post-infection responses: 6h: 397 DEGs, 12h: 260 DEG…	Zhu et al., 2018
REFERENCES
Arraes, F. B. M., Beneventi, M. A., Lisei De Sa, M. E., Paixao, J. F. R., Albuquerque, E. V. S., Marin, S. R. R., et al. (2015). Implications of ethylene biosynthesis and signaling in soybean drought stress tolerance. BMC Plant Biol. 15, 213. doi: 10.1186/s12870-015-0597-z
Ascencio-Ibáñez, J. T., Sozzani, R., Lee, T.-J., Chu, T.-M., Wolfinger, R. D., Cella, R., et al. (2008). Global Analysis of Arabidopsis Gene Expression Uncovers a Complex Array of Changes Impacting Pathogen Response and Cell Cycle during Geminivirus Infection. Plant Physiol. 148, 436–454. doi: 10.1104/pp.108.121038
Belamkar, V., Weeks, N. T., Bharti, A. K., Farmer, A. D., Graham, M. A., and Cannon, S. B. (2014). Comprehensive characterization and RNA-Seq profiling of the HD-Zip transcription factor family in soybean (Glycine max) during dehydration and salt stress. BMC Genomics 15, 950. doi: 10.1186/1471-2164-15-950
Benny, J., Pisciotta, A., Caruso, T., and Martinelli, F. (2019). Identification of key genes and its chromosome regions linked to drought responses in leaves across different crops through meta-analysis of RNA-Seq data. BMC Plant Biol. 19, 194. doi: 10.1186/s12870-019-1794-y
Berkowitz, O., Xu, Y., Liew, L. C., Wang, Y., Zhu, Y., Hurgobin, B., et al. (2021). RNA‐seq analysis of laser microdissected Arabidopsis thaliana leaf epidermis, mesophyll and vasculature defines tissue‐specific transcriptional responses to multiple stress treatments. Plant J. 107, 938–955. doi: 10.1111/tpj.15314
Calixto, C. P. G., Guo, W., James, A. B., Tzioutziou, N. A., Entizne, J. C., Panter, P. E., et al. (2018). Rapid and Dynamic Alternative Splicing Impacts the Arabidopsis Cold Response Transcriptome. Plant Cell 30, 1424–1444. doi: 10.1105/tpc.18.00177
Cervera, H., Ambrós, S., Bernet, G. P., Rodrigo, G., and Elena, S. F. (2018). Viral Fitness Correlates with the Magnitude and Direction of the Perturbation Induced in the Host’s Transcriptome: The Tobacco Etch Potyvirus—Tobacco Case Study. Mol. Biol. Evol. 35, 1599–1615. doi: 10.1093/molbev/msy038
Chen, L. M., Zhou, X. A., Li, W. B., Chang, W., Zhou, R., Wang, C., et al. (2013). Genome-wide transcriptional analysis of two soybean genotypes under dehydration and rehydration conditions. BMC Genomics 14, 687. doi: 10.1186/1471-2164-14-687
Chen, S., and Li, H. (2017). Heat Stress Regulates the Expression of Genes at Transcriptional and Post-Transcriptional Levels, Revealed by RNA-seq in Brachypodium distachyon. Front. Plant Sci. 7, 2067. doi: 10.3389/fpls.2016.02067
Chen, W., Yao, Q., Patil, G. B., Agarwal, G., Deshmukh, R. K., Lin, L., et al. (2016). Identification and Comparative Analysis of Differential Gene Expression in Soybean Leaf Tissue under Drought and Flooding Stress Revealed by RNA-Seq. Front. Plant Sci. 7, 1044. doi: 10.3389/fpls.2016.01044
Cheng, Z., Lei, N., Li, S., Liao, W., Shen, J., and Peng, M. (2019). The regulatory effects of MeTCP4 on cold stress tolerance in Arabidopsis thaliana: A transcriptome analysis. Plant Physiol. Biochem. 138, 9–16. doi: 10.1016/j.plaphy.2019.02.015
Chesnais, Q., Golyaev, V., Velt, A., Rustenholz, C., Brault, V., Pooggin, M. M., et al. (2022). Comparative Plant Transcriptome Profiling of Arabidopsis thaliana Col-0 and Camelina sativa var. Celine Infested with Myzus persicae Aphids Acquiring Circulative and Noncirculative Viruses Reveals Virus- and Plant-Specific Alterations Relevant to Aphid Feeding Behavior and Transmission. Microbiol. Spec…
Clauw, P., Coppens, F., De Beuf, K., Dhondt, S., Van Daele, T., Maleux, K., et al. (2015). Leaf Responses to Mild Drought Stress in Natural Variants of Arabidopsis. Plant Physiol. 167, 800–816. doi: 10.1104/pp.114.254284
Coolen, S., Proietti, S., Hickman, R., Davila Olivas, N. H., Huang, P., Van Verk, M. C., et al. (2016). Transcriptome dynamics of Arabidopsis during sequential biotic and abiotic stresses. Plant J. 86, 249–267. doi: 10.1111/tpj.13167
De Oliveira-Busatto, L. A., De Almeida, R. M. C., Weber, R. L. M., Favero, D., Bredemeier, C., Da Silva Giordano, C. P., et al. (2022). The Soybean Transcriptogram Allows a Wide Genome-to-Single-Gene Analysis That Evinces Time-Dependent Drought Response. Plant Mol. Biol. Rep. 40, 1–27. doi: 10.1007/s11105-021-01297-4
Deng, S., Li, Z., Liu, X., Yang, W., and Wang, Y. (2023). Comparative Transcriptome Analysis Reveals Potential Genes Conferring Resistance or Susceptibility to Bacterial Canker in Tomato. Horticulturae 9, 242. doi: 10.3390/horticulturae9020242
Dong, Y., Gupta, S., Wargent, J. J., Putterill, J., Macknight, R. C., Gechev, T. S., et al. (2023). Comparative Transcriptomics of Multi-Stress Responses in Pachycladon cheesemanii and Arabidopsis thaliana. Int. J. Mol. Sci. 24, 11323. doi: 10.3390/ijms241411323
Du, J., Li, X., Li, T., Yu, D., and Han, B. (2017). Genome-wide transcriptome profiling provides overwintering mechanism of Agropyron mongolicum. BMC Plant Biol. 17, 138. doi: 10.1186/s12870-017-1086-3
Fang, S., Zhao, P., Tan, Z., Peng, Y., Xu, L., Jin, Y., et al. (2022). Combining Physio-Biochemical Characterization and Transcriptome Analysis Reveal the Responses to Varying Degrees of Drought Stress in Brassica napus L. Int. J. Mol. Sci. 23, 8555. doi: 10.3390/ijms23158555
Frank, G., Pressman, E., Ophir, R., Althan, L., Shaked, R., Freedman, M., et al. (2009). Transcriptional profiling of maturing tomato (Solanum lycopersicum L.) microspores reveals the involvement of heat shock proteins, ROS scavengers, hormones, and sugars in the heat stress response. J. Exp. Bot. 60, 3891–3908. doi: 10.1093/jxb/erp234
Guo, W.-L., Chen, B.-H., Chen, X.-J., Guo, Y.-Y., Yang, H.-L., Li, X.-Z., et al. (2018). Transcriptome profiling of pumpkin (Cucurbita moschata Duch.) leaves infected with powdery mildew. PLoS ONE 13, e0190175. doi: 10.1371/journal.pone.0190175
Huang, F., Lei, Y., Duan, J., Kang, Y., Luo, Y., Ding, D., et al. (2024). Investigation of heat stress responses and adaptation mechanisms by integrative metabolome and transcriptome analysis in tea plants (Camellia sinensis). Sci. Rep. 14, 10023. doi: 10.1038/s41598-024-60411-0
Jo, Y., Lian, S., Chu, H., Cho, J. K., Yoo, S.-H., Choi, H., et al. (2018). Peach RNA viromes in six different peach cultivars. Sci. Rep. 8, 1844. doi: 10.1038/s41598-018-20256-w
Jung, J. H., Kim, H.-Y., Kim, H. S., and Jung, S. H. (2020). Transcriptome analysis of Panax ginseng response to high light stress. J. Ginseng Res. 44, 312–320. doi: 10.1016/j.jgr.2018.12.009
Kottapalli, K. R., Rakwal, R., Satoh, K., Shibato, J., Kottapalli, P., Iwahashi, H., et al. (2007). Transcriptional profiling of indica rice cultivar IET8585 (Ajaya) infected with bacterial leaf blight pathogen Xanthomonas oryzae pv oryzae. Plant Physiol. Biochem. 45, 834–850. doi: 10.1016/j.plaphy.2007.07.013
Kumar, A., Kanak, K. R., Arunachalam, A., Dass, R. S., and Lakshmi, P. T. V. (2022). Comparative transcriptome profiling and weighted gene co-expression network analysis to identify core genes in maize (Zea mays L.) silks infected by multiple fungi. Front. Plant Sci. 13, 985396. doi: 10.3389/fpls.2022.985396
Kumar, J., Gunapati, S., Kianian, S. F., and Singh, S. P. (2018). Comparative analysis of transcriptome in two wheat genotypes with contrasting levels of drought tolerance. Protoplasma 255, 1487–1504. doi: 10.1007/s00709-018-1237-x
Kumar, M., Prusty, M. R., Pandey, M. K., Singh, P. K., Bohra, A., Guo, B., et al. (2023). Application of CRISPR/Cas9-mediated gene editing for abiotic stress management in crop plants. Front. Plant Sci. 14, 1157678. doi: 10.3389/fpls.2023.1157678
Li, L., Liang, Y., Liu, Y., Sun, Z., Liu, Y., Yuan, Z., et al. (2023a). Transcriptome analyses reveal photosynthesis-related genes involved in photosynthetic regulation under low temperature stress in Lavandula angustifolia Mill. Front. Plant Sci. 14, 1268666. doi: 10.3389/fpls.2023.1268666
Li, X., Liu, L., Sun, S., Li, Y., Jia, L., Ye, S., et al. (2022). Leaf-transcriptome profiles of phoebe bournei provide insights into temporal drought stress responses. Front. Plant Sci. 13, 1010314. doi: 10.3389/fpls.2022.1010314
Li, Z., Tang, Y., Lan, G., Yu, L., Ding, S., She, X., et al. (2023b). Transcriptome and Metabolome Analyses Reveal That Jasmonic Acids May Facilitate the Infection of Cucumber Green Mottle Mosaic Virus in Bottle Gourd. Int. J. Mol. Sci. 24, 16566. doi: 10.3390/ijms242316566
Liu, Y., Cai, Y., Li, Y., Zhang, X., Shi, N., Zhao, J., et al. (2022). Dynamic changes in the transcriptome landscape of Arabidopsis thaliana in response to cold stress. Front. Plant Sci. 13, 983460. doi: 10.3389/fpls.2022.983460
Liu, Z., Xu, J., Wu, X., Wang, Y., Lin, Y., Wu, D., et al. (2019). Molecular Analysis of UV-C Induced Resveratrol Accumulation in Polygonum cuspidatum Leaves. Int. J. Mol. Sci. 20, 6185. doi: 10.3390/ijms20246185
Lu, L., Yang, D., Tang, D., Li, S., and Chen, Z. (2020). Transcriptome analysis of different rice cultivars provides novel insights into the rice response to bacterial leaf streak infection. Funct. Integr. Genomics 20, 681–693. doi: 10.1007/s10142-020-00744-x
Ma, L., Coulter, J. A., Liu, L., Zhao, Y., Chang, Y., Pu, Y., et al. (2019). Transcriptome Analysis Reveals Key Cold-Stress-Responsive Genes in Winter Rapeseed (Brassica rapa L.). Int. J. Mol. Sci. 20, 1071. doi: 10.3390/ijms20051071
Mahalingam, R., and Bregitzer, P. (2019). Impact on physiology and malting quality of barley exposed to heat, drought and their combination during different growth stages under controlled environment. Physiol. Plantarum 165, 277–289. doi: 10.1111/ppl.12841
Mahalingam, R., Duhan, N., Kaundal, R., Smertenko, A., Nazarov, T., and Bregitzer, P. (2022). Heat and drought induced transcriptomic changes in barley varieties with contrasting stress response phenotypes. Front. Plant Sci. 13, 1066421. doi: 10.3389/fpls.2022.1066421
Martin, R. C., Kronmiller, B. A., and Dombrowski, J. E. (2021). Transcriptome Analysis of Lolium temulentum Exposed to a Combination of Drought and Heat Stress. Plants 10, 2247. doi: 10.3390/plants10112247
Medzihradszky, A., Gyula, P., Sós‐Hegedűs, A., Szittya, G., and Burgyán, J. (2019). Transcriptome reprogramming in the shoot apical meristem of CymRSV‐infected Nicotiana benthamiana plants associates with viral exclusion and the lack of recovery. Mol. Plant Pathol. 20, 1748–1758. doi: 10.1111/mpp.12875
Méndez‐López, E., Donaire, L., Gosálvez, B., Díaz‐Vivancos, P., Sánchez‐Pina, M. A., Tilsner, J., et al. (2023). Tomato SlGSTU38 interacts with the PepMV coat protein and promotes viral infection. New Phytol. 238, 332–348. doi: 10.1111/nph.18728
Miao, Z., Xu, W., Li, D., Hu, X., Liu, J., Zhang, R., et al. (2015). De novo transcriptome analysis of Medicago falcata reveals novel insights about the mechanisms underlying abiotic stress-responsive pathway. BMC Genomics 16, 818. doi: 10.1186/s12864-015-2019-x
Mikołajczak, K., Kuczyńska, A., Krajewski, P., Kempa, M., and Nuc, M. (2023). Transcriptome profiling disclosed the effect of single and combined drought and heat stress on reprogramming of genes expression in barley flag leaf. Front. Plant Sci. 13, 1096685. doi: 10.3389/fpls.2022.1096685
Naydenov, N. G., Khanam, S., Siniauskaya, M., and Nakamura, C. (2010). Profiling of mitochondrial transcriptome in germinating wheat embryos and seedlings subjected to cold, salinity and osmotic stresses. Genes Genet. Syst. 85, 31–42. doi: 10.1266/ggs.85.31
Obaid, A. Y., Sabir, J. S. M., Atef, A., Liu, X., Edris, S., El-Domyati, F. M., et al. (2016). Analysis of transcriptional response to heat stress in Rhazya stricta. BMC Plant Biol. 16, 252. doi: 10.1186/s12870-016-0938-6
Rashid, F. A. A., Crisp, P. A., Zhang, Y., Berkowitz, O., Pogson, B. J., Day, D. A., et al. (2020). Molecular and physiological responses during thermal acclimation of leaf photosynthesis and respiration in rice. Plant Cell Environ. 43, 594–610. doi: 10.1111/pce.13706
Reis, R. R., Mertz-Henning, L. M., Marcolino-Gomes, J., Rodrigues, F. A., Rockenbach-Marin, S., Fuganti-Pagliarini, R., et al. (2020). Differential gene expression in response to water deficit in leaf and root tissues of soybean genotypes with contrasting tolerance profiles. Genet. Mol. Biol. 43, e20180290. doi: 10.1590/1678-4685-gmb-2018-0290
Rodrigues, F. A., Fuganti-Pagliarini, R., Marcolino-Gomes, J., Nakayama, T. J., Molinari, H. B. C., Lobo, F. P., et al. (2015). Daytime soybean transcriptome fluctuations during water deficit stress. BMC Genomics 16, 505. doi: 10.1186/s12864-015-1731-x
Roy, B. G., DeBlasio, S., Yang, Y., Thannhauser, T., Heck, M., and Fuchs, M. (2023). Profiling Plant Proteome and Transcriptome Changes during Grapevine Fanleaf Virus Infection. J. Proteome Res. 22, 1997–2017. doi: 10.1021/acs.jproteome.3c00069
Sewelam, N., Brilhaus, D., Bräutigam, A., Alseekh, S., Fernie, A. R., and Maurino, V. G. (2020). Molecular plant responses to combined abiotic stresses put a spotlight on unknown and abundant genes. J. Exp. Bot. 71, 5098–5112. doi: 10.1093/jxb/eraa250
Sharma, R., Singh, G., Bhattacharya, S., and Singh, A. (2018). Comparative transcriptome meta-analysis of Arabidopsis thaliana under drought and cold stress. PLoS ONE 13, e0203266. doi: 10.1371/journal.pone.0203266
Shen, W., and Hanley-Bowdoin, L. (2006). Geminivirus Infection Up-Regulates the Expression of Two Arabidopsis Protein Kinases Related to Yeast SNF1- and Mammalian AMPK-Activating Kinases. Plant Physiol. 142, 1642–1655. doi: 10.1104/pp.106.088476
Shin, J. H., Vaughn, J. N., Abdel-Haleem, H., Chavarro, C., Abernathy, B., Kim, K. D., et al. (2015). Transcriptomic changes due to water deficit define a general soybean response and accession-specific pathways for drought avoidance. BMC Plant Biol. 15, 26. doi: 10.1186/s12870-015-0422-8
Song, Y., Ma, B., Guo, Q., Zhou, L., Lv, C., Liu, X., et al. (2022). UV-B induces the expression of flavonoid biosynthetic pathways in blueberry (Vaccinium corymbosum) calli. Front. Plant Sci. 13, 1079087. doi: 10.3389/fpls.2022.1079087
Spanò, R., Ferrara, M., Montemurro, C., Mulè, G., Gallitelli, D., and Mascia, T. (2020). Grafting alters tomato transcriptome and enhances tolerance to an airborne virus infection. Sci. Rep. 10, 2538. doi: 10.1038/s41598-020-59421-5
Spanò, R., Mascia, T., Kormelink, R., and Gallitelli, D. (2015). Grafting on a Non-Transgenic Tolerant Tomato Variety Confers Resistance to the Infection of a Sw5-Breaking Strain of Tomato spotted wilt virus via RNA Silencing. PLoS ONE 10, e0141319. doi: 10.1371/journal.pone.0141319
Suzuki, N., Bassil, E., Hamilton, J. S., Inupakutika, M. A., Zandalinas, S. I., Tripathy, D., et al. (2016). ABA Is Required for Plant Acclimation to a Combination of Salt and Heat Stress. PLoS ONE 11, e0147625. doi: 10.1371/journal.pone.0147625
Tan, X., Zhang, H., Yang, Z., Wei, Z., Li, Y., Chen, J., et al. (2022). NF-YA transcription factors suppress jasmonic acid-mediated antiviral defense and facilitate viral infection in rice. PLoS Pathog. 18, e1010548. doi: 10.1371/journal.ppat.1010548
Tripathi, P., Rabara, R. C., Reese, R. N., Miller, M. A., Rohila, J. S., Subramanian, S., et al. (2016). A toolbox of genes, proteins, metabolites and promoters for improving drought tolerance in soybean includes the metabolite coumestrol and stomatal development genes. BMC Genomics 17, 102. doi: 10.1186/s12864-016-2420-0
Tyagi, A., Kumar, S., and Mohapatra, T. (2023). Biochemical, physiological and molecular responses of rice to terminal drought stress: transcriptome profiling of leaf and root reveals the key stress-responsive genes. J. Plant Biochem. Biotechnol. doi: 10.1007/s13562-023-00865-x
Valdés-López, O., Batek, J., Gomez-Hernandez, N., Nguyen, C. T., Isidra-Arellano, M. C., Zhang, N., et al. (2016). Soybean Roots Grown under Heat Stress Show Global Changes in Their Transcriptional and Proteomic Profiles. Front. Plant Sci. 7, 517. doi: 10.3389/fpls.2016.00517
Vashisth, D., Kumar, R., Rastogi, S., Patel, V. K., Kalra, A., Gupta, M. M., et al. (2018). Transcriptome changes induced by abiotic stresses in Artemisia annua. Sci. Rep. 8, 3423. doi: 10.1038/s41598-018-21598-1
Vicente, R., Bolger, A. M., Martínez-Carrasco, R., Pérez, P., Gutiérrez, E., Usadel, B., et al. (2019). De Novo Transcriptome Analysis of Durum Wheat Flag Leaves Provides New Insights Into the Regulatory Response to Elevated CO2 and High Temperature. Front. Plant Sci. 10, 1605. doi: 10.3389/fpls.2019.01605
Wang, L., Liu, L., Ma, Y., Li, S., Dong, S., and Zu, W. (2018). Transcriptome profilling analysis characterized the gene expression patterns responded to combined drought and heat stresses in soybean. Comput. Biol. Chem. 77, 413–429. doi: 10.1016/j.compbiolchem.2018.09.012
Xia, K., Wu, Q., Yang, Y., Liu, Q., Wang, Z., Zhao, Z., et al. (2024). Drought Stress Induced Different Response Mechanisms in Three Dendrobium Species under Different Photosynthetic Pathways. Int. J. Mol. Sci. 25, 2731. doi: 10.3390/ijms25052731
Xing, X., Ding, Y., Jin, J., Song, A., Chen, S., Chen, F., et al. (2021). Physiological and Transcripts Analyses Reveal the Mechanism by Which Melatonin Alleviates Heat Stress in Chrysanthemum Seedlings. Front. Plant Sci. 12, 673236. doi: 10.3389/fpls.2021.673236
Xu, C., Xia, C., Xia, Z., Zhou, X., Huang, J., Huang, Z., et al. (2018). Physiological and transcriptomic responses of reproductive stage soybean to drought stress. Plant Cell Rep. 37, 1611–1624. doi: 10.1007/s00299-018-2332-3
Xu, W., Li, R., Zhang, N., Ma, F., Jiao, Y., and Wang, Z. (2014). Transcriptome profiling of Vitis amurensis, an extremely cold-tolerant Chinese wild Vitis species, reveals candidate genes and events that potentially connected to cold stress. Plant Mol. Biol. 86, 527–541. doi: 10.1007/s11103-014-0245-2
Xu, X., Legay, S., Sergeant, K., Zorzan, S., Leclercq, C. C., Charton, S., et al. (2021). Molecular insights into plant desiccation tolerance: transcriptomics, proteomics and targeted metabolite profiling in Craterostigma plantagineum. Plant J. 107, 377–398. doi: 10.1111/tpj.15294
Yang, Y., Xia, J., Fang, X., Jia, H., Wang, X., Lin, Y., et al. (2023). Drought stress in ‘Shine Muscat’ grapevine: Consequences and a novel mitigation strategy–5-aminolevulinic acid. Front. Plant Sci. 14, 1129114. doi: 10.3389/fpls.2023.1129114
Yokotani, N., Hasegawa, Y., Sato, M., Hirakawa, H., Kouzai, Y., Nishizawa, Y., et al. (2021). Transcriptome analysis of Clavibacter michiganensis subsp. michiganensis-infected tomatoes: a role of salicylic acid in the host response. BMC Plant Biol. 21, 476. doi: 10.1186/s12870-021-03251-8
Zhang, C., Chen, J., Huang, W., Song, X., and Niu, J. (2021). Transcriptomics and Metabolomics Reveal Purine and Phenylpropanoid Metabolism Response to Drought Stress in Dendrobium sinense, an Endemic Orchid Species in Hainan Island. Front. Genet. 12, 692702. doi: 10.3389/fgene.2021.692702
Zhang, H., Yang, Y., Wang, C., Liu, M., Li, H., Fu, Y., et al. (2014). Large-scale transcriptome comparison reveals distinct gene activations in wheat responding to stripe rust and powdery mildew. BMC Genomics 15, 898. doi: 10.1186/1471-2164-15-898
Zhang, X., Ding, X., Ji, Y., Wang, S., Chen, Y., Luo, J., et al. (2018). Measurement of metabolite variations and analysis of related gene expression in Chinese liquorice (Glycyrrhiza uralensis) plants under UV-B irradiation. Sci. Rep. 8, 6144. doi: 10.1038/s41598-018-24284-4
Zhou, H., Yu, L., Liu, S., Zhu, A., Yang, Y., Chen, C., et al. (2023). Transcriptome comparison analyses in UV-B induced AsA accumulation of Lactuca sativa L. BMC Genomics 24, 61. doi: 10.1186/s12864-023-09133-7
Zhou, Y., Cho, W. K., Byun, H., Kil, E., Bak, S., Moon, D., et al. (2019). Transcriptome profiles of tomato plants after neutron irradiation and infection with TYLCV. Physiol. Plant. 165, 427–441. doi: 10.1111/ppl.12913
Zhu, C., Li, X., and Zheng, J. (2018). Transcriptome profiling using Illumina- and SMRT-based RNA-seq of hot pepper for in-depth understanding of genes involved in CMV infection. Gene 666, 123–133. doi: 10.1016/j.gene.2018.05.004
Zhu, H., Zhou, Y., Zhai, H., He, S., Zhao, N., and Liu, Q. (2019). Transcriptome profiling reveals insights into the molecular mechanism of drought tolerance in sweetpotato. J. Integr. Agr. 18, 9–23. doi: 10.1016/S2095-3119(18)61934-3
